# Supplementary material for: mdm-miR828 Participates in the Feedback Loop to Regulate Anthocyanin Accumulation in Apple Peel
Source: Front Plant Sci. 2020 Dec 2;11:608109. doi: 10.3389/fpls.2020.608109 (PMC7774908; doi:10.3389/fpls.2020.608109)
Supplement: Supplementary file 2 [file Data_Sheet_2.xlsx]

## Sheet: Table S1
Table S1. The primers used in the present work.
	Forward primers (5’ to3’ )	Reverse primers(5’ to 3’)
For RT-qPCR
MdbHLH3	AGGGTTCCAGAAGACCACGCCT	TTGGATGTGGAGTGCTCGGAGA
MdMYB1	TGCCTGGACTCGAGAGGAAGACA	CCTGTTTCCCAAAAGCCTGTGAA
MdANS	TCCCAAAAGAGTACATCAGACCTAA	ACACCCCAGTCCACAGTTGC
MdUFGT	GCAAGCCGCAGGAGGACATA	CGGAGATCCAGAAAGTGACCCA
MdCHS	GGAGACAACTGGAGAAGGACTGGAA	CGACATTGATACTGGTGTCTTCA
MdDFR	AGGAACTGTGAATGTGGAGGAGC	AGGAACTGTGAATGTGGAGGAGC
MdActin	TGACCGAATGAGCAAGGAAATTACT	TACTCAGCTTTGGCAATCCACATC
AtPAP1	CCGCAAATGACGTCAAGAATTACTG	GGAATGGGCGTAATGTCTCTCTTTT
AtPAP2	CATGAGTCTTCGTGTTGTAAGTCT	GTGAGAAACACTAATCAAGTTCAA
AtMYB113	TGAGTAAGAAGCACGATGAACGA	TAATTGTTGTTGAGTCCAAGATG
AtCHS	CCGACCTCAAGGAGAAGTTCAAG	GCATGTGACGTTTCCGAATTGT
AtDFR	CCTTATCACCGCGCTCTCT	TGTCCTTGTCTTATGATCGAGTAATGC
AtLDOX	TCAATTTGGCCTAAGACACCAAGT	TCGCTAGCAAACGAAGACACTT
AtUFGT	ATCGAATGAATCGTCAAGCATGAG	TGAGGGATAGAGATGGTGTGGAAAG
AtActin2	ATTACCCGATGGGCAAGTCA	CACAAACGAGGGCTGGAACA
For plasmid construction
MdbHLH3-2301	gagctcATGGCTGCACCGCCGCCAAG	ggtcaccTTAAGAGTCAGATTGGGGTA
Md-pri-miR828b-2301	gagctcTTGAAGGGATATTACAAGAACCATG	ggtcaccTAATTAATTAACCAGCAAGAGAGAG
MdMYB1-AD	gaattcATGGAGGGATATAACGAAAAC	gagctcCTATTCTTCTTTTGAATGAT
pro828-pHIS	gaattcAAAGATTAAGCGTATAGTCACTCG	gagctcTAATTAGGAGTCAGGACCCAC
MdMYB1-62SK	gagctcATGGAGGGATATAACGAAAAC	tctagaCTATTCTTCTTTTGAATGAT
pro828-pGreenII 0800	aagcttTTACAAGTGAACAATATCGGGGAG	ccatggGTAATCCCATAAAACTCTCTCTCTC
For RACE
MdTAS4-outer primer	CCTCCTCTTAGTCACAGACTCACAC
MdTAS4-inner primer	GGAGAAGGCCAAACATATACATCTC
MdbHLH3-outer primer	CAATGAGGACTGGACCACCGTGG
MdbHLH3-inner primer	CCCTAAGTGTTCGCATCACATCAAG
For stem-loop RT-qPCR
mdm-miR828 Reverse transcription primer	CTCAACTGGTGTCGTGGAGTCGGCAATTCAGTTGAGTGGAATAC
mdm-siR81(-) Reverse transcription primer	CTCAACTGGTGTCGTGGAGTCGGCAATTCAGTTGAGAACCTCAA
ath-siR81(-) Reverse transcription primer	CTCAACTGGTGTCGTGGAGTCGGCAATTCAGTTGAGTGCCTCGA
mdm-miR828 Forward primer	TCGGCAGGTCTTGCTCAAATGA
mdm-siR81(-) Forward primer	TCGGCAGGTGAAGGTTCGTGG
Universal reverse primer	CTCAACTGGTGTCGTGGA
MdU6	GGGGACATCCGATAAAATTGGAACG	TTTGGACCATTTCTCGATTTATGCG
At5S rRNA	GATGCGATCATACCAGCACTAA	GATGCAACACGAGGACTTCCC
For poly(A) polymerase (PAP) RT-qPCR
mdm-miR828	CGCTCTTGCTCAAATGAGTATTCCA
mdm-siR81(-)	CGTGAAGGTTCGTGGTTGAGGTT
Md5s rRNA	GATCCCATTCCGACCTCGATATGTG	TTCAGTACATATGGCGCAAGACG
